# Supplementary material for: Status and physiological significance of circulating adiponectin in the very old and centenarians: an observational study
Source: eLife. 2023 Sep 28;12:e86309. doi: 10.7554/eLife.86309 (PMC10564453; doi:10.7554/eLife.86309)
Supplement: Source code 4. [file elife-86309-code4.zip]

Archive with 1 entries (1 files):
- 18-01-2023-RA-eLife-86309/Source Code File 4 Fig3ab.R
